# Supplementary material for: Exploring the potential of open big data from ticketing websites to characterize travel patterns within the Chinese high-speed rail system
Source: PLoS One. 2017 Jun 2;12(6):e0178023. doi: 10.1371/journal.pone.0178023 (PMC5456051; doi:10.1371/journal.pone.0178023)
Supplement: S1 File — Extracted remaining ticket data used for the analyses. (ZIP) [file pone.0178023.s001.zip]

Archive with 3 entries (3 files):
- Data_Figure3.csv
- Data_Figure4.csv
- Data_Figure5-7.csv
