# Supplementary material for: Exploring the potential of open big data from ticketing websites to characterize travel patterns within the Chinese high-speed rail system
Source: PLoS One. 2017 Jun 2;12(6):e0178023. doi: 10.1371/journal.pone.0178023 (PMC5456051; doi:10.1371/journal.pone.0178023)
Supplement: S1 File — Extracted remaining ticket data used for the analyses. (ZIP) [file pone.0178023.s001.zip › Data_Figure3.csv]

	Date (Year/Month/Day)
Time(Hourly)	2016/11/22	2016/11/23	2016/11/24	2016/11/25	2016/11/26	2016/11/27	2016/11/28	2016/11/29	2016/11/30	2016/12/1	2016/12/2	2016/12/3	2016/12/4	2016/12/5	2016/12/6	2016/12/7	2016/12/8	2016/12/9	2016/12/10	2016/12/11	2016/12/12	2016/12/13	2016/12/14	2016/12/15	2016/12/16	2016/12/17	2016/12/18	2016/12/19	2016/12/20	2016/12/21	2016/12/22	2016/12/23	2016/12/24	2016/12/25	2016/12/26
0	0	0	0	0	0	0	0	0	0	0	0	0	0	0	0	0	0	0	0	0	0	0	0	0	0	0	0	0	0	0	0	0	0	0	0
1	0	0	0	0	0	0	0	0	0	0	0	0	0	0	0	0	0	0	0	0	0	0	0	0	0	0	0	0	0	0	0	0	0	0	0
2	0	0	0	0	0	0	0	0	0	0	0	0	0	0	0	0	0	0	0	0	0	0	0	0	0	0	0	0	0	0	0	0	0	0	0
3	110	126	188	278	281	362	184	279	269	0	286	305	447	238	340	323	370	363	315	379	232	281	367	334	366	259	353	201	239	348	346	288	327	360	227
4	0	0	0	0	0	0	0	0	0	0	0	0	0	0	0	0	0	0	0	0	0	0	0	0	0	0	0	0	0	0	0	0	0	0	0
5	141	155	231	318	325	382	207	285	313	304	328	372	462	235	338	322	342	361	363	434	222	289	364	338	394	307	405	208	245	332	369	316	364	387	231
6	14211	12789	13857	14792	14682	15821	12773	14808	14550	13628	14779	14172	16262	12637	13950	14666	12788	12758	13165	14899	12751	14731	14955	14680	14854	14621	16788	12146	14183	14067	13932	14271	15083	17031	12783
7	43553	41193	45197	46072	45204	52142	31463	44635	45720	42209	44684	41929	53293	33153	41522	43431	44219	44343	41456	55845	32694	45083	46155	44572	44732	46057	55715	32243	42568	40953	41845	44087	47531	55250	32526
8	48180	49339	51752	52930	47944	63703	37507	50796	51242	45078	51081	44066	61915	39971	47243	48909	49192	52522	46156	65019	41952	50268	46271	50303	51282	52038	63905	40015	47536	46973	48480	53274	49565	68492	41785
9	28082	30144	31841	32583	23797	38606	22440	30528	33628	26015	32753	17788	38023	21177	29673	30209	30313	34053	20735	40936	22672	32797	28907	31583	33674	25024	40653	21680	29176	31557	29914	34641	22294	45223	24827
10	29300	26954	28466	27997	20890	33375	24188	31645	31479	26293	30588	21637	35527	23337	31704	29274	30122	31827	22501	35449	25979	33055	24982	30068	30194	23735	34236	24453	27244	28748	28197	29192	22499	38546	25872
11	37182	34916	36053	32488	34695	42562	33989	32740	38238	35839	37771	37057	45271	35423	41259	38989	38783	39677	38890	45158	37277	41816	36783	39153	38271	34413	44422	34730	34638	36900	37082	36861	39283	48045	36271
12	51326	49335	49614	41330	51952	53798	50996	45972	51276	50239	46871	53375	54672	51207	54728	53414	52517	48019	56531	55495	53004	56707	43887	51494	46529	45450	52255	48229	48184	48383	48627	44398	53348	54668	49068
13	39159	38925	37723	24237	38202	32352	41235	39520	39079	38571	28062	43009	33829	40994	44731	41981	40546	28828	43701	34822	42398	44688	35455	40463	28208	36446	33768	38823	37956	36531	38946	26685	40662	33751	39487
14	29419	26848	26125	10728	28078	13040	32140	29002	28324	28116	12575	31601	14633	33602	34703	30743	29958	13567	33463	15714	34750	34986	26177	29279	13704	27143	16029	31880	28073	25864	28537	14825	31030	18472	31987
15	26521	24139	22194	9068	27998	7715	30232	23654	26137	25885	11063	29813	7944	30807	31293	27409	26933	11553	31813	6567	33208	31522	23622	25974	11856	26785	9195	29671	25713	23534	25566	13882	30450	11863	32236
16	34433	31639	29013	8959	37200	5412	39627	31205	33593	32681	10259	37885	5821	40416	39336	35789	33101	11957	39619	6862	41903	40959	31889	32027	13806	36941	8392	37898	33437	31214	33500	14428	41601	10960	41190
17	48936	41297	39050	11570	52984	12665	53957	37064	45590	43752	13818	53078	11287	55461	54151	50412	47498	15915	56376	17051	56599	56624	46950	45347	17569	52536	18714	52165	43461	46135	47411	18699	59986	23899	57466
18	63217	55694	55439	18995	65950	25759	66928	53224	58966	58497	21317	65986	23617	67055	65444	63393	60328	23354	68005	30618	67562	68909	62331	59945	24879	64727	30770	64254	57842	62213	61436	28021	71998	38335	69653
19	70532	64270	65662	31009	69075	32948	70218	64472	64940	63256	31730	66831	32338	70503	68882	66984	63923	35354	68592	37347	71997	73872	68415	64100	37109	66450	37861	68387	65622	69244	66168	39197	73180	44196	72325
20	81128	77555	77703	49925	79939	43023	79713	74673	77662	77591	50059	77491	44062	80217	79715	79911	76175	52796	77863	45971	81562	83432	80334	77674	52270	76880	47172	79799	77618	80880	77887	54780	83734	54154	83220
21	66926	65224	64703	52166	67008	45934	66822	63061	65430	64457	52761	66872	47591	67588	66742	67532	64302	54240	68486	39947	67912	70699	67495	65457	53038	67627	45974	64446	63465	64783	63033	52192	68200	54596	67351
22	36177	36171	35860	35433	41697	31498	37249	33303	35626	36119	35398	41776	32598	37946	36973	37415	35786	36238	43333	33464	37500	37708	36918	36050	35999	42523	34288	35203	33209	34841	34115	35081	41054	39497	36316
23	622	672	808	460	1042	730	973	826	872	988	601	1005	767	970	1064	1039	942	617	945	229	953	997	929	875	554	978	663	830	738	806	769	717	962	711	830
