# Supplementary material for: Exploring the potential of open big data from ticketing websites to characterize travel patterns within the Chinese high-speed rail system
Source: PLoS One. 2017 Jun 2;12(6):e0178023. doi: 10.1371/journal.pone.0178023 (PMC5456051; doi:10.1371/journal.pone.0178023)
Supplement: S1 File — Extracted remaining ticket data used for the analyses. (ZIP) [file pone.0178023.s001.zip › Data_Figure4.csv]

Date(Year/Month/Day)	Passenger number of G9002	Passenger number of G9001	Total seat number	Occupancy rate of G9002(%)	Occupancy rate of G9001(%)
2015/3/30	950	151	998	95.19	15.13
2015/3/31	579	180	998	58.02	18.04
2015/4/1	531	123	998	53.21	12.32
2015/4/2	578	723	998	57.92	72.44
2015/4/3	618	995	998	61.92	99.7
2015/4/4	998	992	998	100	99.4
2015/4/5	994	995	998	99.6	99.7
2015/4/6	935	974	998	93.69	97.6
2015/4/7	998	129	998	100	12.93
2015/4/8	794	154	998	79.56	15.43
2015/4/9	717	146	998	71.84	14.63
2015/4/10	631	998	998	63.23	100
2015/4/11	762	292	998	76.35	29.26
2015/4/12	482	396	998	48.3	39.68
2015/4/13	979	187	998	98.1	18.74
2015/4/14	700	227	998	70.14	22.75
2015/4/15	695	281	998	69.64	28.16
2015/4/16	690	293	998	69.14	29.36
2015/4/17	694	994	998	69.54	99.6
2015/4/18	881	406	998	88.28	40.68
2015/4/19	736	852	998	73.75	85.37
2015/4/20	989	195	998	99.1	19.54
2015/4/21	733	218	998	73.45	21.84
2015/4/22	792	521	998	79.4	18.74
