# Supplementary material for: Exploring the potential of open big data from ticketing websites to characterize travel patterns within the Chinese high-speed rail system
Source: PLoS One. 2017 Jun 2;12(6):e0178023. doi: 10.1371/journal.pone.0178023 (PMC5456051; doi:10.1371/journal.pone.0178023)
Supplement: S1 File — Extracted remaining ticket data used for the analyses. (ZIP) [file pone.0178023.s001.zip › Data_Figure5-7.csv]

	Date(Year/Month/Day)
Station	2016/8/14	2016/8/15	2016/8/16	2016/8/17	2016/8/18	2016/8/19	2016/8/20	2016/8/21	2016/8/22	2016/8/23	2016/8/24	2016/8/25	2016/8/26	2016/8/27	2016/8/28	2016/8/29	2016/8/30	2016/8/31	2016/9/1	2016/9/2	2016/9/3	Sum
Anting North	242	-160	-144	-44	-21	-28	-169	198	-109	-165	-48	114	-49	-249	518	-102	-84	-99	-50	-79	-260	-788
Baohuashan	16	46	-63	-71	-10	-20	45	-79	-128	81	32	48	38	-31	-59	-4340	44	75	6	-17	45	-4342
Changzhou	-3911	1727	-419	-1566	-2569	1051	845	-293	1636	1641	406	216	1435	-1523	-5041	-1122	391	-697	-1112	2816	492	-5597
Changzhou North	-423	139	381	429	-1083	619	681	-156	342	798	-433	-37	1933	-651	-2459	-947	58	230	361	1312	375	1469
Dantu	-3	-87	111	-82	-54	30	28	-156	183	-78	-45	-36	-71	-1	-50	1229	-26	16	-49	-48	19	830
Danyang	-149	-927	-84	-242	-704	1144	462	-2239	-2244	787	-140	-1296	1832	1768	-1998	-17	-828	-565	492	31	58	-4859
Danyang North	-88	132	91	71	-13	324	33	-96	90	185	381	-209	-268	-112	-298	-529	44	68	105	383	-25	269
Huaqiao	7	11	9	10	14	21	-9	16	-1	1	12	15	-20	15	-12	2790	8	9	21	12	19	2948
Huishan	-231	495	59	-48	524	-255	1303	-469	-45	-135	82	-80	-287	-48	-273	-102	-485	158	84	-65	-261	-79
Kunshan South	2367	2265	1254	1679	846	225	562	494	2890	574	-161	2022	548	258	1269	2758	1052	1645	291	3261	870	26969
Nanxiang North	-21	-22	-18	-38	-1	2	-265	32	5	-19	-8	-44	-26	-65	0	73	-15	4	-2	17	-19	-430
Qishuyan	-339	-409	-287	544	-151	-447	65	-170	79	-324	-538	-490	326	-638	-157	2726	-165	-1092	-593	-400	-223	-2683
Suzhou	175	5910	3651	2669	5947	3354	1742	829	3795	5162	2363	-240	3494	4718	-377	29	3894	4645	6199	6930	8052	72941
Suzhou North	-2283	1353	419	972	-283	2694	35	-2055	1598	1550	922	630	-784	301	-561	-526	825	1694	1219	4667	2683	15070
Suzhou New District	-18	-77	2	-49	91	98	-342	-200	-349	90	-230	-236	-70	16	-15	221	69	44	-43	-78	-59	-1135
Suzhou Industrial Park	-508	40	-18	-413	215	-845	2750	-910	-655	-157	-207	-294	-1211	-346	-1175	2048	-96	-326	-10	-92	348	-1862
Wuxi	-1156	-973	1458	1283	2339	-1050	1027	-418	642	-3273	-118	3826	-222	2337	-2248	202	2179	882	1391	1871	3446	13425
Wuxi East	-375	-211	518	143	-352	999	-134	-1161	1640	927	1576	-511	1843	248	-1642	-170	1680	697	353	745	1329	8142
Wuxi New District	-107	100	447	-97	69	-366	-2	-450	278	403	688	-296	-19	262	-309	1135	237	-553	-110	-321	341	1330
Xianlin	-6	19	11	33	-13	-45	68	-17	492	-9	20	3	96	53	210	1102	85	78	116	113	73	2482
Yangcheng lake	-15	-80	13	119	48	29	1814	-102	-107	60	-41	74	-148	1251	77	-226	-299	-19	40	66	-147	2407
Zhenjiang	-543	-182	1420	1130	-646	1212	668	-259	-1452	1087	870	781	2873	625	412	0	1363	1577	659	2793	2393	16781
Zhenjiang South	-824	539	936	157	-149	61	-120	-824	295	-510	648	174	1322	-297	-454	-44	646	521	4	1001	486	3568
